# Supplementary material for: Genetically controlled mtDNA deletions prevent ROS damage by arresting oxidative phosphorylation
Source: eLife. 2022 Jul 8;11:e76095. doi: 10.7554/eLife.76095 (PMC9427111; doi:10.7554/eLife.76095)
Supplement: Figure 1—figure supplement 1—source data 1. — Data are shown in Figure 1—figure supplement 1. [file elife-76095-fig1-figsupp1-data1.xlsx]

## Sheet: Data S20 - FPKM values
Gene	Sample	Time point (h)	Environment	mean FPKM	S.D FPKM	n	S.E.M FPKM	Log2 FPKM ratio (Cycle 0 No stress)
CCP1	Adaptation Cycle 0	0	Paraquat	754.526163258235	212.970637535464	3	122.958654910586	0.7891656168279
CCP1	Adaptation Cycle 0	0	No stress	436.628199803709	22.4350560067114	3	12.9528856247592	0
CCP1	Adaptation Cycle 0	0.75	Paraquat	5777.49688400393	1213.99796342998	3	700.902050981958	3.72596736112369
CCP1	Adaptation Cycle 0	0.75	No stress	501.08680260793	42.8918851112748	3	24.763641415045	0.19865523087082
CCP1	Adaptation Cycle 0	1.5	Paraquat	4591.06436591405	498.127598829419	3	287.594103274947	3.39435144304648
CCP1	Adaptation Cycle 0	1.5	No stress	350.544099776295	49.8063302720148	3	28.7556981898951	-0.316809358206195
CCP1	Adaptation Cycle 0	5	Paraquat	1036.41890124285	171.642176310084	3	99.0976566969202	1.2471300159233
CCP1	Adaptation Cycle 0	5	No stress	189.678407690768	25.0334788081348	3	14.4530857286294	-1.20284985349303
CCP1	Adaptation Cycle 0	20	Paraquat	280.70278130343	90.0187505329951	2	63.652868935821	-0.63736195170432
CCP1	Adaptation Cycle 0	20	No stress	325.923270190683	24.273688443609	3	14.0144205571428	-0.421872949418575
CCP1	Adaptation Cycle 0	25	Paraquat	250.407034866073	10.8491633904355	3	6.26376740395017	-0.80213021684754
CCP1	Adaptation Cycle 0	25	No stress	291.567176061955	29.0886269310562	3	16.7943265890019	-0.582576996727679
CCP1	Adaptation Cycle 1	0	Paraquat	560.919474322682	49.6142280252182	3	28.6447879059952	0.361388361836245
CCP1	Adaptation Cycle 1	0	No stress	436.628199803709	22.4350560067114	3	12.9528856247592	0
CCP1	Adaptation Cycle 1	0.75	Paraquat	2643.79993884945	484.635428703906	3	279.80439522103	2.59813579414189
CCP1	Adaptation Cycle 1	0.75	No stress	501.08680260793	42.8918851112748	3	24.763641415045	0.19865523087082
CCP1	Adaptation Cycle 1	5	Paraquat	665.641735125803	107.483605090495	3	62.0556883324689	0.608340581606283
CCP1	Adaptation Cycle 1	5	No stress	189.678407690768	25.0334788081348	3	14.4530857286294	-1.20284985349303
CCP1	Adaptation Cycle 2	0.75	Paraquat	2960.82675699693	190.843498583266	3	110.183545280139	2.76152286297142
CCP1	Adaptation Cycle 2	0.75	No stress	501.08680260793	42.8918851112748	3	24.763641415045	0.19865523087082
SOD1	Adaptation Cycle 0	0	Paraquat	4287.18375761798	333.077363348592	3	192.302305390281	0.60421034926202
SOD1	Adaptation Cycle 0	0	No stress	2820.24384356048	103.296464582295	3	59.6382416329247	0
SOD1	Adaptation Cycle 0	0.75	Paraquat	8245.72803505288	354.79965090705	3	204.843673959571	1.54782697215261
SOD1	Adaptation Cycle 0	0.75	No stress	4363.32127276065	480.903173751621	3	277.649576819644	0.629606797599164
SOD1	Adaptation Cycle 0	1.5	Paraquat	7324.26468886478	255.291725965126	3	147.39274670785	1.37686402296435
SOD1	Adaptation Cycle 0	1.5	No stress	3558.73342620092	568.464492417169	3	328.203127721797	0.335543962907179
SOD1	Adaptation Cycle 0	5	Paraquat	6211.72737222925	1180.56110260119	3	681.597270381599	1.1391746062475
SOD1	Adaptation Cycle 0	5	No stress	2869.80344038664	475.954130066913	3	274.792245116046	0.0251320205651818
SOD1	Adaptation Cycle 0	20	Paraquat	5340.20625879735	853.945525841871	2	603.830672086699	0.921075559153127
SOD1	Adaptation Cycle 0	20	No stress	2246.95898402289	173.191917390892	3	99.9924001270987	-0.327846116319279
SOD1	Adaptation Cycle 0	25	Paraquat	4575.16059473065	103.273523976286	3	59.6249968678702	0.698002478830645
SOD1	Adaptation Cycle 0	25	No stress	1712.591402384	214.270261038181	3	123.708992889725	-0.719638918204476
SOD1	Adaptation Cycle 1	0	Paraquat	4929.74262356022	472.157200143073	3	272.600086602423	0.805692420918187
SOD1	Adaptation Cycle 1	0	No stress	2820.24384356048	103.296464582295	3	59.6382416329247	0
SOD1	Adaptation Cycle 1	0.75	Paraquat	6117.91956282039	1113.29883416077	3	642.76338159122	1.11722123262571
SOD1	Adaptation Cycle 1	0.75	No stress	4363.32127276065	480.903173751621	3	277.649576819644	0.629606797599164
SOD1	Adaptation Cycle 1	5	Paraquat	4920.0807130807	605.504643108984	3	349.58826869454	0.802862076793484
SOD1	Adaptation Cycle 1	5	No stress	2869.80344038664	475.954130066913	3	274.792245116046	0.0251320205651818
SOD1	Adaptation Cycle 2	0.75	Paraquat	6669.83623520808	369.101231658882	3	213.100695456478	1.24183143315787
SOD1	Adaptation Cycle 2	0.75	No stress	4363.32127276065	480.903173751621	3	277.649576819644	0.629606797599164
SOD2	Adaptation Cycle 0	0	Paraquat	697.018268907619	70.2921616864187	3	40.5831984715745	-0.116315188896094
SOD2	Adaptation Cycle 0	0	No stress	755.541844311084	301.450679690919	3	174.042631066948	0
SOD2	Adaptation Cycle 0	0.75	Paraquat	2816.79048421605	198.938762093737	3	114.85734784707	1.89846869480042
SOD2	Adaptation Cycle 0	0.75	No stress	880.887866231467	68.4558060703132	3	39.5229780622882	0.22144672244487
SOD2	Adaptation Cycle 0	1.5	Paraquat	2508.95795036122	167.462378685309	3	96.6844494130981	1.7315047279096
SOD2	Adaptation Cycle 0	1.5	No stress	1075.04052198464	120.704572833461	3	69.6888176178173	0.508807477234303
SOD2	Adaptation Cycle 0	5	Paraquat	1699.46795548783	371.024885105722	3	214.211317291838	1.16949959547821
SOD2	Adaptation Cycle 0	5	No stress	629.161764693961	133.912961591444	3	77.3146844228001	-0.264080660431012
SOD2	Adaptation Cycle 0	20	Paraquat	1866.88402276173	405.960003966097	2	287.057071694945	1.30504874142733
SOD2	Adaptation Cycle 0	20	No stress	880.492097117919	125.739332223363	3	72.5956373068826	0.220798396519809
SOD2	Adaptation Cycle 0	25	Paraquat	1585.14891238578	142.652820844759	3	82.3606445153809	1.06903481292921
SOD2	Adaptation Cycle 0	25	No stress	817.288550058138	175.553068796332	3	101.355611526627	0.113333864331697
SOD2	Adaptation Cycle 1	0	Paraquat	2311.85349108171	217.234296755537	3	125.420279709028	1.61346640917394
SOD2	Adaptation Cycle 1	0	No stress	755.541844311084	301.450679690919	3	174.042631066948	0
SOD2	Adaptation Cycle 1	0.75	Paraquat	1728.40327027711	257.876819804869	3	148.885251332106	1.19385630198048
SOD2	Adaptation Cycle 1	0.75	No stress	880.887866231467	68.4558060703132	3	39.5229780622882	0.22144672244487
SOD2	Adaptation Cycle 1	5	Paraquat	1443.39902007601	1.75059390983121	3	1.01070586508277	0.933886616673847
SOD2	Adaptation Cycle 1	5	No stress	629.161764693961	133.912961591444	3	77.3146844228001	-0.264080660431012
SOD2	Adaptation Cycle 2	0.75	Paraquat	2031.44930072283	100.700335343619	3	58.1393657181242	1.42692579563955
SOD2	Adaptation Cycle 2	0.75	No stress	880.887866231467	68.4558060703132	3	39.5229780622882	0.22144672244487
